# Supplementary material for: Range Expansion of Obligate Antagonists but Not Mutualists in a Desert Fig (Ficus petiolaris)
Source: Plants (Basel). 2026 Mar 26;15(7):1012. doi: 10.3390/plants15071012 (PMC13074616; doi:10.3390/plants15071012)
Supplement: Supplementary file 1 [file plants-15-01012-s001.zip]

Archive with 1 entries (1 files):
- plants-4121734-supplementary.pdf
